# Supplementary material for: Electron Affinities from Equation-of-Motion Frozen Pair-Type Coupled Cluster Methods and Their Dependence on Single Excitations, Molecular Orbitals, and Basis Set Sizes
Source: J Chem Theory Comput. 2025 Oct 6;21(20):10315–28. doi: 10.1021/acs.jctc.5c01258 (PMC12573755; doi:10.1021/acs.jctc.5c01258)
Supplement: Supplementary file 1 [file ct5c01258_si_001.zip]

Archive with 3 entries (2 files):
- si/
- si/si.xlsx
- si/si.pdf
