# Supplementary material for: Electron Affinities from Equation-of-Motion Frozen Pair-Type Coupled Cluster Methods and Their Dependence on Single Excitations, Molecular Orbitals, and Basis Set Sizes
Source: J Chem Theory Comput. 2025 Oct 6;21(20):10315–28. doi: 10.1021/acs.jctc.5c01258 (PMC12573755; doi:10.1021/acs.jctc.5c01258)
Supplement: Supplementary file 1 [file ct5c01258_si_001.zip › si/si.xlsx]

## Sheet: aug-cc-pVDZ
EA-CC
molecule	EA-fpCCD	EA-fpCCSD	EA-fpLCCD	EA-fpLCCSD	EA-CCD	EA-CCSD
acridine	-0.536392	-0.538138	-0.543011	-0.545341	-0.531869	-0.531575
anthracene	-0.0399151	-0.0370135	-0.168255	-0.239569	0.0607936	0.0888831
azulene	0.331844	0.275653	0.211037	0.438632	0.424308	0.375112
benzonitrile	-0.421173	-0.423509	-0.426124	-0.43222	-0.369659	-0.416645
benzoquinone	1.08351	1.0952	0.996163	0.965697	1.24478	1.26617
dichlone	1.56272	1.5079	1.45792	1.26148	1.71451	1.66071
fumaronitrile	0.676346	0.618961	0.610439	0.527219	0.802374	0.756472
maleic_anhydride	0.642292	0.605301	0.582245	0.513072	0.781903	0.758344
mDCNB	0.408949	0.32681	0.309439	0.135832	0.48764	0.418474
napthalenedione	1.06295	1.04339	0.960127	0.821546	1.21006	1.19327
nitrobenzene	0.19835	0.164262	0.100226	-0.0110661	0.334863	0.296003
nitrobenzonitrile	1.03651	0.971087	0.924625	0.756953	1.16448	1.10598
phenazine	0.700432	0.70927	0.55305	0.35372	0.809895	0.838831
phthalic_anhydrid	0.590579	0.518932	0.493338	0.316504	0.694055	0.628646
phthalimide	0.264921	0.238392	0.173173	0.0849237	0.371814	0.360995
TCNE	2.88171	2.75456	2.77675	2.57687	3.0067	2.89768
tetrachlorobenzoquinone	2.11514	2.05679	2.02022	1.8968	2.28279	2.23217
tetrachloroisobenzofuranedione	1.42271	1.3243	1.31919	1.13526	1.53168	1.45213
tetrafluorobenzenedicarbonitrile	1.49762	1.35458	1.37691	1.07682	1.58129	1.45255
tetrafluorobenzoquinone	1.92205	1.86003	1.82612	1.70033	2.08943	2.04403
NDCA	0.88031	0.874106	0.771705	0.756	0.987118	1.01336
bodipy	1.33957	1.36899	1.21346	1.35634	1.39092	1.43432
dinitrobenzonitrile	1.54024	1.44139	1.43407	1.21637	1.66996	1.58298
TCNQ	3.08627	3.00744	2.925	2.67379	3.21528	3.17138
IP
name	EA-fpCCD	EA-fpCCSD	EA-fpLCCD	EA-fpLCCSD	EA-CCD	EA-CCSD
acridine	-15074.5	-15075.2	-15075.6	-15077.1	-15073.7	-15074.3
anthracene	-14638.5	-14639.3	-14639.6	-14641.6	-14637.7	-14638.4
azulene	-10467.8	-10468.6	-10468.5	-10468.7	-10467.1	-10467.9
benzonitrile	-8804.97	-8805.39	-8805.56	-8806.37	-8804.37	-8804.77
benzoquinone	-10354.2	-10354.8	-10354.6	-10354.5	-10353.7	-10354.3
dichlone	-39508.2	-39508.9	-39509.2	-39510.1	-39507.4	-39508.1
fumaronitrile	-7140.66	-7140.87	-7141.02	-7141.45	-7140.09	-7140.32
maleic anhydride	-10296.1	-10296.5	-10296.6	-10297.2	-10295.5	-10295.9
mDCNB	-11309.1	-11309.5	-11309.8	-11310.7	-11308.2	-11308.7
napthalenedione	-14524.2	-14524.8	-14524.9	-14525.8	-14523.4	-14524
nitrobenzene	-11853.7	-11854.3	-11854.4	-11855.5	-11853.1	-11853.6
nitrobenzonitrile	-14359.1	-14359.8	-14359.8	-14361.3	-14358.4	-14359
phenazine	-15511.7	-15512.5	-15512.7	-15514.3	-15511	-15511.7
phthalic anhydrid	-14465.5	-14466.1	-14466.2	-14467.5	-14464.7	-14465.3
phthalimide	-13925.6	-13926.2	-13926.3	-13927.6	-13924.8	-13925.4
TCNE	-12149.8	-12150.2	-12150.5	-12151	-12148.8	-12149.1
Cl4benzoquinone	-60322.8	-60323.4	-60323.5	-60323.9	-60322.2	-60322.7
Cl4isobenzofuranedione	-64434.1	-64434.9	-64435	-64438.8	-64433.3	-64434
F4benzenedicarbonitrile	-22089.5	-22090.3	-22090.5	-22093.1	-22088.3	-22089
F4benzoquinone	-21136.4	-21137	-21137	-21176.2	-21135.5	-21136.1
NDCA	-18634.5	-18635.4	-18635.6	-18637.2	-18633.5	-18634.3
bodipy	-18496	-18496.5	-18496.9	-18498.1	-18495.2	-18495.7
dinitrobenzonitrile	-19911	-19912	-19912	-19958.2	-19910.1	-19911.8
TCNQ	-18419.5	-18420.2	-18420.6	-18422.6	-18418.2	-18418.8
DIP
name	EA-fpCCD	EA-fpCCSD	EA-fpLCCD	EA-fpLCCSD	EA-CCD	EA-CCSD
acridine	-15075.3	-15076	-15076.4	-15077.9	-15074.4	-15075
anthracene	-14639.3	-14640.1	-14640.4	-14642.4	-14638.5	-14639.1
azulene	-10468.6	-10469.4	-10469.4	-10469.4	-10468	-10468.7
benzonitrile	-8805.54	-8805.9	-8806.12	-8806.86	-8804.93	-8805.25
benzoquinone	-10353.5	-10353.8	-10353.7	-10353.9	-10353	-10353.2
dichlone	-39506.1	-39506.8	-39507	-39508	-39505.4	-39506
fumaronitrile	-7139.56	-7139.79	-7139.87	-7140.15	-7139.03	-7139.25
maleic anhydride	-10296.6	-10297	-10297	-10297.6	-10296	-10296.3
mDCNB	-11309.5	-11309.9	-11310.2	-11311.1	-11308.6	-11309
napthalenedione	-14522.6	-14523.1	-14523.3	-14524.1	-14521.9	-14522.4
nitrobenzene	-11854.3	-11854.8	-11855	-11856	-11853.7	-11854.1
nitrobenzonitrile	-14357.4	-14358.1	-14358	-14359.4	-14356.7	-14357.4
phenazine	-15510.3	-15511.1	-15511.1	-15512.5	-15509.6	-15510.4
phthalic anhydrid	-14465.9	-14466.5	-14466.6	-14467.8	-14465.1	-14465.6
phthalimide	-13926.2	-13926.8	-13927	-13928.2	-13925.4	-13926
TCNE	-12146.3	-12146.7	-12146.8	-12147.4	-12145.3	-12145.7
Cl4benzoquinone	-60319.9	-60320.6	-60320.6	-60321.1	-60319.4	-60320
Cl4isobenzofuranedione	-64432	-64432.9	-64432.9	-64436.6	-64431.3	-64432.1
F4benzenedicarbonitrile	-22090.3	-22090.9	-22091.2	-22092.6	-22089	-22089.5
F4benzoquinone	-21133.8	-21134.4	-21134.3	-21179.8	-21133	-21133.6
NDCA	-18635	-18635.8	-18636.1	-18637.6	-18634	-18634.7
bodipy	-18494.3	-18495	-18495	-18496.2	-18493.5	-18494.2
dinitrobenzonitrile	-19909.6	-19910.5	-19910.5	-19961.7	-19908.8	-19909.9
TCNQ	-18415.9	-18416.6	-18416.9	-18418.9	-18414.5	-18415.2
DIP-IP
name	EA-fpCCD	EA-fpCCSD	EA-fpLCCD	EA-fpLCCSD	EA-CCD	EA-CCSD
acridine	-0.7977	-0.7636	-0.7905	-0.733	-0.7893	-0.7453
anthracene	-0.8267	-0.79	-0.8194	-0.7597	-0.8184	-0.7709
azulene	-0.8496	-0.8034	-0.8453	-0.7558	-0.8523	-0.7694
benzonitrile	-0.5624	-0.5126	-0.5552	-0.4882	-0.5655	-0.4868
benzoquinone	0.7318	0.9417	0.8572	0.5999	0.7229	1.0271
dichlone	2.0933	2.1371	2.2171	2.0984	2.0558	2.1067
fumaronitrile	1.0983	1.0771	1.1536	1.3035	1.0639	1.0632
maleic anhydride	-0.4536	-0.4329	-0.4476	-0.4194	-0.4536	-0.418
mDCNB	-0.4386	-0.3797	-0.4317	-0.3405	-0.4586	-0.3254
napthalenedione	1.5581	1.6467	1.676	1.7211	1.5188	1.6176
nitrobenzene	-0.5947	-0.5439	-0.5885	-0.5163	-0.6045	-0.5124
nitrobenzonitrile	1.7479	1.6661	1.8382	1.9075	1.7029	1.5788
phenazine	1.4264	1.3954	1.5522	1.7927	1.3804	1.3285
phthalic anhydrid	-0.4041	-0.3665	-0.3954	-0.3522	-0.4039	-0.3428
phthalimide	-0.6425	-0.5972	-0.6371	-0.5611	-0.6679	-0.5428
TCNE	3.5414	3.4291	3.622	3.523	3.4881	3.3941
Cl4benzoquinone	2.8226	2.8267	2.9246	2.7129	2.7899	2.7806
Cl4isobenzofuranedione	2.0338	1.9892	2.1421	2.2072	1.9892	1.9361
F4benzenedicarbonitrile	-0.7584	-0.5805	-0.7362	0.4302	-0.7515	-0.5034
F4benzoquinone	2.5474	2.5555	2.6461	-3.6649	2.5141	2.5061
NDCA	-0.4842	-0.4181	-0.4776	-0.3578	-0.4918	-0.3691
bodipy	1.7607	1.5721	1.8517	1.8582	1.7044	1.4795
dinitrobenzonitrile	1.3463	1.5659	1.4381	-3.4057	1.2713	1.8593
TCNQ	3.6889	3.6062	3.787	3.7103	3.6476	3.5776

## Sheet: CC-pVDZ
EA-CC
name	EA-fpCCD	EA-fpCCSD	EA-fpLCCD	EA-fpLCCSD	EA-CCD	EA-CCSD
acridine	-0.0596811	-0.0813768	-0.192661	-0.275321	0.0440184	0.0435921
anthracene	-0.382321	-0.408704	-0.512236	-0.605621	-0.278422	-0.279933
azulene	-0.0560491	-0.142292	-0.179953	0.038617	0.0395927	-0.0390846
benzonitrile	-0.916445	-1.01693	-1.00985	-0.929003	-0.836757	-0.836757
benzoquinone	0.628781	0.586419	0.542683	0.456538	0.795172	0.761466
dichlone	1.18947	1.07595	1.08708	0.843604	1.34488	1.23051
fumaronitrile	0.218733	0.121303	0.153317	0.0271245	0.349792	0.263226
maleic anhydride	0.18924	0.0897501	0.130818	-0.0061211	0.334442	0.249701
mDCNB	-0.00590683	-0.125295	-0.106108	-0.317504	0.0740803	-0.0320412
napthalenedione	0.647667	0.578892	0.546284	0.368506	0.799029	0.731222
nitrobenzene	-0.477701	-0.562051	-0.57345	-0.711703	-0.28761	-0.350583
nitrobenzonitrile	0.488626	0.376493	0.380461	0.190924	0.649883	0.567204
phenazine	0.324606	0.295072	0.178881	-0.0190895	0.436731	0.428691
phthalic anhydrid	0.184615	0.054269	0.0890149	-0.146845	0.288699	0.1651
phthalimide	-0.194222	-0.275912	-0.283942	-0.427201	-0.0837482	-0.148307
TCNE	2.56367	2.39433	2.46204	2.21974	2.68706	2.5359
Cl4benzoquinone	1.76285	1.63076	1.67067	1.47031	1.93302	1.80699
Cl4isobenzofuranedione	1.16167	0.993426	1.04784	0.807252	1.22891	1.08054
F4benzenedicarbonitrile	1.18017	0.96278	1.06348	0.695732	1.25998	1.05798
F4benzoquinone	1.49899	1.34913	1.40331	1.17991	1.66893	1.53723
NDCA	0.519826	0.467035	0.411753	0.345897	0.629579	0.610662
bodipy	1.07485	1.06538	0.949051	1.12134	1.11475	1.1179
dinitrobenzonitrile	0.978651	0.832897	0.87574	0.648268	1.14796	1.04719
TCNQ	2.80799	2.68652	2.64598	2.35766	2.93488	2.93488
IP
name	EA-fpCCD	EA-fpCCSD	EA-fpLCCD	EA-fpLCCSD	EA-CCD	EA-CCSD
acridine	-15072.6	-15073.5	-15073.5	-15074.6	-15072.1	-15072.9
anthracene	-14636.4	-14637.3	-14637.3	-14638.9	-14636	-14636.8
azulene	-10467.1	-10467.6	-10467.7	-10468.4	-10466.7	-10467.2
benzonitrile	-8803.07	-8803.49	-8803.46	-8804.05	-8802.7	-8803.09
benzoquinone	-10352.2	-10352.7	-10352.6	-10370.1	-10351.9	-10352.3
dichlone	-39504.4	-39505.1	-39505.2	-39506.2	-39503.8	-39504.4
fumaronitrile	-7138.97	-7139.26	-7139.27	-7139.65	-7138.55	-7138.82
maleic anhydride	-10294.4	-10294.9	-10294.7	-10295.4	-10294.1	-10294.6
mDCNB	-11307.5	-11308	-11308	-11308.7	-11306.8	-11307.3
napthalenedione	-14521	-14521.8	-14521.7	-14522.6	-14520.5	-14521.1
nitrobenzene	-11851.4	-11852.1	-11851.9	-11852.9	-11851	-11851.6
nitrobenzonitrile	-14355.8	-14356.5	-14356.3	-14357.7	-14355.1	-14355.8
phenazine	-15508.7	-15509.5	-15509.6	-15510.9	-15508.2	-15509
phthalic anhydrid	-14463.1	-14463.8	-14463.7	-14464.9	-14462.6	-14463.3
phthalimide	-13923.3	-13924	-13923.9	-13925.1	-13922.8	-13923.4
TCNE	-12147.5	-12148	-12148.1	-12148.7	-12146.6	-12147
Cl4benzoquinone	-60318.8	-60319.4	-60319.4	-60319.7	-60318.3	-60318.9
Cl4isobenzofuranedione	-64429.3	-64430.2	-64430.2	-64431.9	-64428.7	-64429.5
F4benzenedicarbonitrile	-22086.7	-22087.4	-22087.3	-22088.3	-22085.7	-22086.4
F4benzoquinone	-21131	-21131.7	-21131.5	-21134.5	-21130.3	-21131
NDCA	-18632	-18633	-18632.9	-18635.4	-18631.3	-18632.2
bodipy	-18492.3	-18493	-18493	-18494.2	-18491.7	-18492.4
dinitrobenzonitrile	-19906.3	-19907.4	-19907.1	-19916.5	-19905.6	-19907.3
TCNQ	-18416.3	-18417	-18417.3	-18418.8	-18415.1	-18415.8
DIP
name	EA-fpCCD	EA-fpCCSD	EA-fpLCCD	EA-fpLCCSD	EA-CCD	EA-CCSD
acridine	-15072.1	-15073	-15072.9	-15074.3	-15071.6	-15072.5
anthracene	-14636.1	-14637.2	-14636.8	-14638.8	-14635.8	-14636.7
azulene	-10466.7	-10467.3	-10467.2	-10468	-10466.4	-10466.9
benzonitrile	-8803.59	-8804.09	-8803.9	-8804.55	-8803.26	-8803.73
benzoquinone	-10351.1	-10351.6	-10351.5	-10372.6	-10350.8	-10351.3
dichlone	-39502.7	-39503.5	-39503.4	-39504.5	-39502.1	-39502.9
fumaronitrile	-7138.29	-7138.7	-7138.54	-7139.03	-7137.89	-7138.27
maleic anhydride	-10293.7	-10294.3	-10294	-10294.8	-10293.4	-10294.6
mDCNB	-11307.1	-11307.7	-11307.5	-11308.3	-11306.5	-11307.1
napthalenedione	-14519.9	-14520.7	-14520.4	-14521.6	-14519.4	-14520.1
nitrobenzene	-11851.2	-11852	-11851.6	-11852.8	-11850.8	-11851.6
nitrobenzonitrile	-14354.6	-14355.5	-14355.1	-14356.7	-14354	-14354.9
phenazine	-15507.7	-15508.6	-15508.5	-15510	-15507.2	-15508.1
phthalic anhydrid	-14462.6	-14463.4	-14463.1	-14464.2	-14462.1	-14462.8
phthalimide	-13923	-13923.8	-13923.5	-13924.7	-13922.6	-13923.2
TCNE	-12144.5	-12145.1	-12145	-12145.7	-12143.6	-12144.2
Cl4benzoquinone	-60316.5	-60317.2	-60317.1	-60317.9	-60316	-60316.7
Cl4isobenzofuranedione	-64427.7	-64428.7	-64428.5	-64430.1	-64427.2	-64428.1
F4benzenedicarbonitrile	-22085.1	-22086	-22085.7	-22086.9	-22084.2	-22085
F4benzoquinone	-21129.1	-21129.9	-21129.5	-21134.2	-21128.4	-21129.2
NDCA	-18630.9	-18632	-18631.7	-18634.2	-18630.3	-18631.2
bodipy	-18490.7	-18491.5	-18491.3	-18492.5	-18490.2	-18490.9
dinitrobenzonitrile	-19905.5	-19906.5	-19906.3	-19910.3	-19904.9	-19906.1
TCNQ	-18413	-18413.9	-18413.9	-18415.5	-18411.8	-18412.7
DIP-IP
name	EA-fpCCD	EA-fpCCSD	EA-fpLCCD	EA-fpLCCSD	EA-CCD	EA-CCSD
acridine	0.5106	0.4477	0.6309	0.3001	0.4734	0.4128
anthracene	0.2934	0.1724	0.4204	0.0944	0.2736	0.1378
azulene	0.3608	0.3256	0.4494	0.4292	0.3173	0.2789
benzonitrile	-0.5177	-0.5933	-0.4447	-0.5	-0.5625	-0.6407
benzoquinone	1.0848	1.0529	1.1712	-2.5438	1.0688	1.0381
dichlone	1.6643	1.599	1.7819	1.6319	1.6331	1.5763
fumaronitrile	0.6835	0.5634	0.7361	0.6183	0.6587	0.55
maleic anhydride	0.6617	0.5453	0.7216	0.6053	0.6354	0
mDCNB	0.3854	0.2872	0.473	0.3789	0.3366	0.2711
napthalenedione	1.1171	1.0931	1.2268	1.0438	1.0796	1.0602
nitrobenzene	0.2236	0.0915	0.3013	0.0751	0.1836	0.02
nitrobenzonitrile	1.1716	1.0031	1.2562	1.0239	1.1258	0.9284
phenazine	0.9779	0.894	1.0981	0.8909	0.9346	0.8404
phthalic anhydrid	0.5595	0.4696	0.6518	0.682	0.5205	0.4296
phthalimide	0.2616	0.1907	0.3541	0.4307	0.2213	0.1469
TCNE	3.0486	2.8568	3.1182	2.9273	3.0042	2.8323
Cl4benzoquinone	2.2626	2.1633	2.3589	1.8228	2.2476	2.1481
Cl4isobenzofuranedione	1.6002	1.4563	1.6958	1.8159	1.5645	1.4156
F4benzenedicarbonitrile	1.5656	1.3617	1.6428	1.4277	1.5152	1.3171
F4benzoquinone	1.8909	1.7645	1.9796	0.3129	1.8678	1.7339
NDCA	1.0903	0.9709	1.2009	1.2593	1.0489	0.9298
bodipy	1.6156	1.5329	1.7045	1.623	1.595	1.5012
dinitrobenzonitrile	0.7865	0.9086	0.8722	6.1953	0.6382	1.1783
TCNQ	3.2867	3.1427	3.3729	3.2712	3.2529	3.1239

## Sheet: cc-PVTZ
EA-CC
name	EA-fpCCD	EA-fpCCSD	EA-fpLCCD	EA-fpLCCSD	EA-CCD	EA-CCSD
acridine	0.33354	0.286425	0.18394	0.0505686	0.446272	0.419547
anthracene	-0.0109725	-0.0629963	-0.155224	-0.403658	0.10273	0.075496
azulene	0.325569	0.211917	0.187505	0.311275	0.431283	0.323992
benzonitrile	-0.458504	-0.57852	-0.565866	-0.78023	-0.371222	-0.482561
benzoquinone	1.10612	1.04943	1.0056	0.902672	1.28325	1.23588
dichlone	1.60116	1.04943	1.0056	1.17406	1.28325	1.23588
fumaronitrile	0.706629	0.599274	0.629025	0.489191	0.848446	0.753229
maleic anhydride	0.660558	0.558751	0.590077	0.449312	0.815258	0.72738
mDCNB	0.441917	0.307559	0.327021	0.0798802	0.529634	0.409241
napthalenedione	1.02391	0.975203	0.911237	0.836009	1.18555	1.1503
nitrobenzene	0.131336	0.0134291	0.0151653	-0.204388	0.288286	0.166399
nitrobenzonitrile	1.04252	0.902156	0.913725	0.642427	1.18589	1.05471
phenazine	0.747381	0.690366	0.582303	0.213434	0.870055	0.833251
phthalic anhydrid	0.628975	0.489795	0.517652	0.246311	0.74091	0.608136
phthalimide	0.276662	0.182645	0.171324	0.00532632	0.394994	0.317355
TCNE	3.00201	2.82751	2.8838	2.62399	3.13744	2.98233
Cl4benzoquinone	2.15363	2.02501	2.04314	1.83909	2.33398	2.21494
Cl4isobenzofuranedione	1.49525	1.32808	1.37646	1.10378	1.61017	1.46425
F4benzenedicarbonitrile	1.59401	1.39176	1.45897	1.05341	1.684	1.49578
F4benzoquinone	1.94043	1.80855	1.82936	1.62251	2.12065	2.00529
NDCA	0.912668	0.847584	0.789247	0.713831	1.03164	0.999317
bodipy	1.41877	1.39302	1.27408	1.33769	1.45993	1.44529
dinitrobenzonitrile	1.54989	1.3735	1.42821	1.09968	1.69601	1.53579
TCNQ	3.19406	3.0648	3.0172	2.68748	3.33549	3.24121
IP
name	EA-fpCCD	EA-fpCCSD	EA-fpLCCD	EA-fpLCCSD	EA-CCD	EA-CCSD
acridine	-15086	-15087	-15087.2	-15089.1	-15085.5	-15086.4
anthracene	-14649.3	-14650.6	-14650.4	-14652.3	-14648.9	-14649.9
azulene	-10476.6	-10477.3	-10477.4	-10478.4	-10476.2	-10476.8
benzonitrile	-8811.16	-8811.68	-8811.7	-8812.45	-8810.72	-8811.19
benzoquinone	-10361.8	-10362.5	-10362.4	-10362.4	-10361.4	-10362
dichlone	-39521.1	-39522	-39522.3	-39523.6	-39520.5	-39521.3
fumaronitrile	-7145.48	-7145.83	-7145.91	-7146.38	-7145.04	-7145.37
maleic anhydride	-10304.2	-10304.8	-10304.6	-10305.5	-10303.8	-10304.4
mDCNB	-11317.5	-11318.1	-11318.2	-11319.1	-11316.8	-11317.4
napthalenedione	-14534.2	-14535	-14535.1	-14536.2	-14533.6	-14534.3
nitrobenzene	-11862.5	-11863.2	-11863.1	-11864.5	-11862.1	-11862.8
nitrobenzonitrile	-14368.8	-14369.6	-14369.6	-14372.5	-14368.1	-14369
phenazine	-15522.5	-15523.5	-15523.7	-15525.6	-15522	-15522.9
phthalic anhydrid	-14476.4	-14477.2	-14477.2	-14479	-14475.8	-14476.6
phthalimide	-13936	-13936.9	-13936.8	-13939.3	-13935.5	-13936.2
TCNE	-12157.8	-12158.3	-12158.6	-12159.3	-12156.9	-12157.4
Cl4benzoquinone	-60335.6	-60336.4	-60336.7	-60337.5	-60335.3	-60336
Cl4isobenzofuranedione	-64449.8	-64450.8	-64451	-64452	-64449.3	-64450.2
F4benzenedicarbonitrile	-22106.8	-22107.6	-22107.8	-22109	-22105.9	-22106.6
F4benzoquinone	-21150.9	-21151.7	-21151.7	-21149.7	-21150.2	-21151
NDCA	-18648.7	-18649.8	-18649.9	-18649.9	-18648	-18649
bodipy	-18509.4	-18510.3	-18510.4	-18511.8	-18508.8	-18509.7
dinitrobenzonitrile	-19924.1	-19925.5	-19925.3	-19948	-19923.4	-19925.4
TCNQ	-18432	-18432.9	-18433.3	-18436.3	-18430.9	-18431.7
DIP
name	EA-fpCCD	EA-fpCCSD	EA-fpLCCD	EA-fpLCCSD	EA-CCD	EA-CCSD
acridine	-15085	-15086.2	-15086	-15088	-15084.5	-15085.6
anthracene	-14648.8	-14650.1	-14649.8	-14651.8	-14648.4	-14649.5
azulene	-10475.9	-10476.6	-10476.5	-10477.6	-10475.5	-10476.1
benzonitrile	-8811.17	-8811.79	-8811.63	-8812.43	-8810.78	-8811.34
benzoquinone	-10360.1	-10360.8	-10360.6	-10361.1	-10359.8	-10360.4
dichlone	-39519	-39519.9	-39520	-39521.5	-39518.4	-39519.3
fumaronitrile	-7144.21	-7144.68	-7144.57	-7145.15	-7143.8	-7144.23
maleic anhydride	-10302.9	-10303.6	-10303.3	-10304.2	-10302.5	-10303.3
mDCNB	-11316.6	-11317.3	-11317.2	-11318.2	-11316	-11316.7
napthalenedione	-14532.6	-14533.4	-14533.4	-14534.6	-14532	-14532.8
nitrobenzene	-11861.7	-11862.6	-11862.2	-11863.9	-11861.3	-11862.2
nitrobenzonitrile	-14367	-14368.1	-14367.7	-14369.8	-14366.4	-14367.5
phenazine	-15521.1	-15522.2	-15522.1	-15524	-15520.6	-15521.6
phthalic anhydrid	-14475.3	-14476.2	-14476	-14477.5	-14474.7	-14475.6
phthalimide	-13935.2	-13936.1	-13935.9	-13937.9	-13934.7	-13935.6
TCNE	-12154.2	-12154.9	-12154.9	-12155.8	-12153.4	-12154
Cl4benzoquinone	-60332.9	-60333.7	-60333.8	-60334.9	-60332.5	-60333.3
Cl4isobenzofuranedione	-64447.7	-64448.9	-64448.9	-64450.7	-64447.3	-64448.3
F4benzenedicarbonitrile	-22104.8	-22105.7	-22105.6	-22107	-22103.8	-22104.8
F4benzoquinone	-21148.4	-21149.4	-21149.1	-21149.4	-21147.7	-21148.6
NDCA	-18647.2	-18648.4	-18648.2	-18648.7	-18646.5	-18647.6
bodipy	-18507.4	-18508.4	-18508.3	-18509.9	-18506.8	-18507.8
dinitrobenzonitrile	-19922.7	-19924	-19923.8	-19949.2	-19922.1	-19923.6
TCNQ	-18428.3	-18429.3	-18429.5	-18433	-18427.1	-18428.1
DIP-IP
name	EA-fpCCD	EA-fpCCSD	EA-fpLCCD	EA-fpLCCSD	EA-CCD	EA-CCSD
acridine	0.9871	0.8662	1.1332	1.0553	0.96	0.8228
anthracene	0.4972	0.4763	0.6428	0.522	0.4823	0.4671
azulene	0.7564	0.7011	0.865	0.8283	0.7211	0.6595
benzonitrile	-0.0186	-0.1075	0.0737	0.0187	-0.0616	-0.1521
benzoquinone	1.6955	1.6543	1.7984	1.3216	1.6682	1.6177
dichlone	2.1438	2.0815	2.2889	2.1517	2.1194	2.0609
fumaronitrile	1.2698	1.1532	1.3414	1.2327	1.2444	1.1364
maleic anhydride	1.2789	1.1515	1.3555	1.2307	1.2477	1.1004
mDCNB	0.8806	0.7773	0.9887	0.9007	0.8394	0.7673
napthalenedione	1.5966	1.5734	1.7352	1.5922	1.5707	1.5532
nitrobenzene	0.8035	0.6586	0.9044	0.5879	0.7755	0.5926
nitrobenzonitrile	1.7347	1.5576	1.843	2.7249	1.6992	1.4847
phenazine	1.431	1.3237	1.5775	1.5999	1.4024	1.2802
phthalic anhydrid	1.1024	0.9975	1.2181	1.4184	1.07	0.9501
phthalimide	0.8205	0.7357	0.936	1.3561	0.7866	0.6861
TCNE	3.6037	3.4145	3.6965	3.5073	3.5632	3.3937
Cl4benzoquinone	2.7682	2.6762	2.8943	2.6684	2.7591	2.6634
Cl4isobenzofuranedione	2.0382	1.9129	2.1643	1.3238	2.0185	1.886
F4benzenedicarbonitrile	2.0796	1.8899	2.1796	1.9759	2.0358	1.8483
F4benzoquinone	2.4753	2.3729	2.5857	0.3541	2.4495	2.3315
NDCA	1.5074	1.3859	1.6428	1.1865	1.48	1.3529
bodipy	1.9802	1.8865	2.0878	1.9927	1.962	1.8555
dinitrobenzonitrile	1.3727	1.4649	1.4819	-1.2204	1.2546	1.7371
TCNQ	3.7495	3.5979	3.861	3.3017	3.7249	3.5879

## Sheet: CBS
CBS		EA-CC						IP						DIP						DIP-IP
no	molecule name	EA-fpCCD	EA-fpCCSD	EA-fpLCCD	EA-fpLCCSD	EA-CCD	EA-CCSD	IP-fpCCD	IP-fpCCSD	IP-fpLCCD	IP-fpLCCSD	IP-CCD	IP-CCSD	DIP-fpCCD	DIP-fpCCSD	DIP-fpLCCD	DIP-fpLCCSD	DIP-CCD	DIP-CCSD	(DIP-IP)-fpCCD	(DIP-IP)-fpCCSD	(DIP-IP)-fpLCCD	(DIP-IP)-fpLCCSD	(DIP-IP)-CCD	(DIP-IP)-CCSD
1	acridine	0.499107	0.441288	0.342509	0.187711	0.615642	0.577844	3.64067	3.78363	3.44291	3.74045	3.66872	3.83551	2.45287	2.74113	2.09814	2.36716	2.50392	2.84016	1.18773	1.04241	1.34469	1.37328	1.16488	0.995432
2	anthracene	0.145385	0.0825649	-0.00490252	-0.318535	0.263215	0.22515	4.08515	4.06263	3.8632	4.36996	4.09401	4.05622	3.50225	3.45834	3.12672	3.66781	3.52384	3.45049	0.583011	0.604258	0.736442	0.702042	0.570174	0.605753
3	azulene	0.486251	0.361057	0.342225	0.425775	0.596206	0.476866	4.54926	4.64697	4.41649	4.49859	4.59438	4.70445	3.6264	3.78768	3.37646	3.50224	3.70336	3.88473	0.922968	0.859205	1.03999	0.996342	0.891121	0.819753
4	benzonitrile	-0.265687	-0.393927	-0.378925	-0.60869	-0.175207	-0.333426	5.67561	5.76689	5.5552	5.56519	5.71718	5.80368	5.48409	5.66982	5.26327	5.32802	5.56775	5.75006	0.191547	0.0970474	0.291974	0.2371	0.149305	0.0536263
5	benzoquinone	1.3071	1.24438	1.20051	1.09112	1.48876	1.43563	4.18143	4.21089	3.99861	1.0047	4.20202	4.23385	2.22881	2.30332	1.93612	-1.94444	2.28139	2.37206	1.95264	1.90752	2.06248	2.94914	1.92058	1.86174
6	bodipy	1.56358	1.53098	1.41094	1.42898	1.60528	1.58313	2.98949	3.04913	2.75287	2.70679	2.98588	3.04346	0.643851	0.764455	0.250441	0.336152	0.661613	0.77856	2.13372	2.03538	2.24919	2.14836	2.11653	2.00468
7	dichlone	1.7745	1.03827	0.971289	0.927641	1.2573	1.23814	5.05576	5.1463	4.95861	5.0031	5.0597	5.13528	3.53903	3.74469	3.36233	3.51167	3.56859	3.75197	2.34569	2.28466	2.50237	2.37056	2.32416	2.26494
8	dinitrobenzonitrile	1.79042	1.60112	1.66082	1.28971	1.92677	1.74151	5.1295	5.24965	4.99828	5.08437	5.14368	5.28678	3.59078	3.8429	3.37584	3.59037	3.63811	3.93535	1.61952	1.69913	1.73862	-4.3428	1.51414	1.97238
9	fumaronitrile	0.912058	0.800525	0.829323	0.683816	1.05841	0.959546	4.7252	4.79447	4.5912	4.53773	4.76087	4.81423	3.63613	3.81077	3.38538	3.41733	3.70981	3.83788	1.51666	1.40154	1.59626	1.49139	1.49101	1.38331
10	Maleic_Anhydride	0.859008	0.756226	0.783449	0.641195	1.01771	0.928507	3.66946	3.71745	3.44055	3.38876	3.66149	3.70758	1.87094	1.9418	1.49136	1.56562	1.88391	1.94675	1.53877	1.40674	1.62241	1.49403	1.50551	1.56373
11	mDCNB	0.630474	0.489813	0.509391	0.247303	0.721446	0.595044	5.09846	5.20931	4.8897	0.884114	5.26175	5.42633	4.41345	4.71665	4.09764	-1.02244	4.60988	5.02131	1.08911	0.983658	1.20584	1.12041	1.05111	0.976226
12	napthalenedione	1.18232	1.14207	1.0649	1.03364	1.34829	1.32675	3.43909	3.57055	3.75099	7.21366	3.54661	3.70865	1.46725	1.77959	0.602951	2.91029	1.606	1.98972	1.79849	1.77563	1.94926	1.82311	1.77748	1.76078
13	NDCA	1.07808	1.00782	0.948191	0.868675	1.20092	1.16296	3.35479	3.47427	3.15988	3.50315	3.38274	3.52028	1.73299	1.96955	1.38065	1.60463	1.78337	2.05484	1.68302	1.56064	1.82886	1.15585	1.66152	1.53105
14	nitrobenzene	0.387772	0.255736	0.263003	0.00999865	0.530769	0.384076	4.38592	4.47422	4.2088	4.07367	4.41358	4.51766	3.05498	3.25447	2.75237	2.34514	3.11223	3.34844	1.04767	0.897379	1.15834	0.803816	1.02472	0.833695
15	nitrobenzonitrile	1.27574	1.12349	1.13826	0.832351	1.41158	1.25997	4.60159	4.67905	4.41992	4.4912	4.63108	4.72323	3.54584	3.71396	3.23892	2.7455	3.60644	3.81007	1.97179	1.79107	2.09007	3.44111	1.94063	1.71893
16	phenazine	0.925392	0.856806	0.752165	0.310284	1.05251	1.00359	2.37748	2.51284	2.26285	2.36022	2.38078	2.49125	-1.45992	-1.13649	-1.67715	-1.39129	-1.41787	0.62921	1.62178	1.50463	1.77935	1.89843	1.59937	1.46538
17	phthalic_anhydrid	0.816073	0.673174	0.698131	0.41246	0.931315	0.794677	2.69117	2.75404	2.49734	2.60031	2.69326	2.75379	-4.62318	-4.28371	-4.89139	-5.52538	-4.56125	-4.26092	1.33099	1.21977	1.45654	1.72846	1.30137	1.16926
18	phthalimide	0.474929	0.375722	0.363015	0.186543	0.59657	0.513423	3.26622	3.31404	3.09066	4.49145	3.26321	3.31171	1.04356	1.20895	0.72911	3.37489	1.05349	1.22765	1.05583	0.965174	1.18101	1.74574	1.02462	0.913132
19	TCNE	3.18658	3.0099	3.06138	2.7943	3.32707	3.17031	3.33494	3.47879	3.20047	3.2897	3.37516	3.51184	1.03892	1.36641	0.79473	1.08304	1.12014	1.43988	3.83743	3.64932	3.93999	3.75151	3.79857	3.63008
20	TCNQ	3.35662	3.22408	3.1735	2.82651	3.50418	3.3702	3.49462	3.5777	3.30072	4.77637	3.51503	3.61612	0.773268	0.948682	0.459843	4.40479	0.820641	1.03292	3.94436	3.78956	4.06652	3.31454	3.92364	3.78327
21	Tetrachlorobenzoquinone	2.31818	2.19101	2.19997	1.99462	2.5028	2.38671	3.293	3.36544	3.08876	6.55896	3.31885	3.39076	1.60989	1.8048	1.25985	5.403	1.65723	1.8597	2.98108	2.89216	3.11973	3.02444	2.97447	2.88037
22	Tetrachloroisobenzofuranedione	1.6357	1.46898	1.51483	1.22779	1.7707	1.62581	3.32368	3.45553	3.1941	3.31573	3.33005	3.47646	1.18998	1.42017	0.944903	1.16731	1.21356	1.4718	2.22262	2.10515	2.36156	1.1166	2.20966	2.08406
23	Tetrafluorobenzenedicarbonitrile	1.76825	1.57238	1.62549	1.20334	1.86254	1.68011	1.66009	1.65671	1.58337	26.447	3.22106	3.04102	0.0405522	-0.0423295	-0.155239	30.7897	1.71346	1.06452	2.29602	2.1123	2.40562	2.20672	2.255	2.07196
24	Tetrafluorobenzoquinone	2.1263	2.00199	2.00874	1.80829	2.31085	2.20237	0.65788	0.803608	0.497694	-0.543279	0.678589	0.810017	-3.28651	-2.99247	-3.56898	-3.85776	-3.2443	-2.97989	2.72136	2.62907	2.8409	0.371447	2.69443	2.58312
